# Supplementary material for: Physiologically Based Pharmacokinetic (PBPK) Modeling to Predict CYP3A-Mediated Drug Interaction between Saxagliptin and Nicardipine: Bridging Rat-to-Human Extrapolation
Source: Pharmaceutics. 2024 Feb 16;16(2):280. doi: 10.3390/pharmaceutics16020280 (PMC10892660; doi:10.3390/pharmaceutics16020280)
Supplement: Supplementary file 1 [file pharmaceutics-16-00280-s001.zip]

Archive with 2 entries (2 files):
- Supplementary material S1.pdf
- Supplementary material S2 (PK-Sim file).pksim5
